# Supplementary material for: Tetracera loureiri Extract Regulates Lipopolysaccharide-Induced Inflammatory Response Via Nuclear Factor-κB and Mitogen Activated Protein Kinase Signaling Pathways
Source: Plants (Basel). 2022 Jan 21;11(3):284. doi: 10.3390/plants11030284 (PMC8839383; doi:10.3390/plants11030284)
Supplement: Supplementary file 1 [file plants-11-00284-s001.zip]

Archive with 1 entries (1 files):
- plants-1554076-supplementary.pdf
